# Supplementary material for: Anticancer Activity of Novel Difluorinated Curcumin Analog and Its Inclusion Complex with 2-Hydroxypropyl-β-Cyclodextrin against Pancreatic Cancer
Source: Int J Mol Sci. 2023 Mar 28;24(7):6336. doi: 10.3390/ijms24076336 (PMC10093935; doi:10.3390/ijms24076336)
Supplement: Supplementary file 1 [file ijms-24-06336-s001.zip]

Archive with 1 entries (1 files):
- ijms-2156387-supplementary.pdf
